# Supplementary material for: Effect of Hypoxic Exercise with Different Oxygen Concentrations on Metabolic Outcomes in Obesity: A Systematic Review and Network Meta-Analysis
Source: Life (Basel). 2026 Feb 1;16(2):231. doi: 10.3390/life16020231 (PMC12941542; doi:10.3390/life16020231)
Supplement: Supplementary file 1 [file life-16-00231-s001.zip]

Archive with 1 entries (1 files):
- life-4078582-supplementary.pdf
